# Supplementary material for: Interceptive Treatment with Invisalign® First in Moderate and Severe Cases: A Case Series
Source: Children (Basel). 2022 Aug 5;9(8):1176. doi: 10.3390/children9081176 (PMC9406487; doi:10.3390/children9081176)
Supplement: Supplementary file 1 [file children-09-01176-s001.zip]

Archive with 3 entries (3 files):
- Pinho_et_al.-SupplementaryFigureS1_final.pdf
- Pinho_et_al.-SupplementaryFigureS2_final.pdf
- Pinho_et_al.-SupplementaryTables_final.pdf
